# Supplementary material for: Structural basis for the inhibition of HTLV-1 integration inferred from cryo-EM deltaretroviral intasome structures
Source: Nat Commun. 2021 Aug 17;12:4996. doi: 10.1038/s41467-021-25284-1 (PMC8370991; doi:10.1038/s41467-021-25284-1)
Supplement: Supplementary file 4 — Source Data [file 41467_2021_25284_MOESM4_ESM.xlsx]

## Sheet: Figure 1 panelA
	Replicate 1	Replicate 2	Replicate 3
No integrase	0	0	0
No drug	100	100	100
Raltegravir	34.4506	36.5909
XZ423	5.72225	15.1459	14.6599
XZ450	10.2814	19.561	9.5729
XZ446	11.4924	20.4545	15.1675
XZ448	5.49798	23.674	16.1231
XZ452	11.3751	23.2017	17.2877
XZ426	14.449	19.5833	19.9322
XZ434	20.5794	19.7322	15.311
XZ432	18.6132	21.9961	19.5014
XZ384	12.8154	24.1903	23.5902
XZ419	14.8861	26.7311	21.3921
XZ420	20.0015	29.6468	21.6983
XZ439	27.6089	29.3463	25.7676
XZ378	14.3053	44.0798	36.7031
XZ351	30.0691	57.1529	59.6295
XZ460	91.7662	81.7265	81.1342
XZ413	103.686	92.8191	81.1252
XZ456	112.032	94.791	89.3626
XZ462	111.483	96.7056	116.696
XZ236	9.7581	22.4849	26.0036
XZ235	50.5732	55.8637	62.5799
XZ220	93.628	97.195	85.9754
XZ202	98.3269	98.0594	97.9688
XZ242	115.41	99.061	100.661
XZ256	112.467	93.5244	114.376
XZ320	35.3455	62.3815	55.2426
XZ319	88.4055	92.5212	100.53
XZ259	63.0889	67.971	68.9907
XZ90	47.6981	83.7072	92.5665
XZ89	87.9286	85.883	98.5818
XZ15	99.084	89.5316	92.2753
XZ49	94.3672	88.3747	109.808
XZ45	95.0641	107.975	100.183

## Sheet: Figure 1 panel b
	Replicate 1	Replicate 2	Replicate 3
Raltegravir	477	425	344
Bictegravir	163	136	212
XZ423	144	185	155
XZ450	115	180	76
XZ446	143	85	126
XZ448	99	227	108
XZ452	174	162	229
XZ426	159	169	175
XZ434	174	217	231
XZ432	177	156	173
XZ384	142	268	121
XZ419	173	249	269
XZ420	276	499	466
XZ439	270	239	232
XZ378	311	474	392
XZ236	130	504	301

## Sheet: Figure 1 panel c
	Replicate 1	Replicate 2	Replicate 3
Raltegravir	7.85	8.18	4.08
Bictegravir	0.54	0.44	0.3
XZ423	3.95	3.49	1.75
XZ450	2.34	1.89	1.25
XZ446	3.46	2.16	1.94
XZ448	125	146	116
XZ384	4.74	8.72	2.86
XZ236	5.38	1.48	4.41

## Sheet: Supplementary Figure 6
	Replicate 1	Replicate 2	Replicate 3
DSMO	100	100	100
XZ-423	2.51853	0.166025	0.0688193
XZ-384	4.1902	0.144004	1.62789
XZ-450	0.253568	0.526413	0.2229
XZ-446	13.9354	1.12787	3.89075
XZ-434	0.335549	0.837547	1.32422e-05
XZ-448	25.215	64.5778	27.0471
XZ-236	4.2364	4.29631	2.24303
Uninfected	0.00137427
MT2	74717.8

## Sheet: Supplementary Figure 7
HTLV-1			STLV-1
1	1	1	2.61052	1.97299	2.03

## Sheet: Supplementary Figure 9
log10 concentration (nM)	STLV-1 A219E			STLV-1 WT
-3.69897	11.7647	5.39273	4.375	3.38164	1.33929	15.0259
-4.69897	7.84314	4.10317	6.875	1.93237	3.125	15.0259
-5.69897	11.7647	9.8476	7.8125	14.0097	13.3929	25.9067
-6.19791	16.6667	12.4267	12.6562	20.7729	15.625	38.342
-6.69897	27.9412	28.136	25.4688	26.57	43.3036	40.9326
-7.19791	64.2157	59.4373	49.375	62.3188	68.75	63.2124
-7.69897	108.333	86.2837	90.625	86.4734	94.1964	94.3005
-8.69897	107.843	97.5381	101.406	100.483	99.1071	91.7098
-9.69897				101.449	100.446	106.218
-10.699	103.922	99.8828	97.9688	102.415	99.5536	100.518

## Sheet: Supplementary Figure 10 panel a
	Replicate 1	Replicate 2
WT	100	100
P214D	122.97	153.053
A219E	166.694	226.624

## Sheet: Supplementary Figure 10 panel b
	Replicate 1	Replicate 2	Replicate 3
WT	100	100	100
A219E	157.616	227.753	197.77

## Sheet: Supplementary Figure 10 panel c
	Replicate 1	Replicate 2	Replicate 3
no BIC	31.5111	29.7985	9.34229
1 uM BIC	54.7791	56.5068
50 uM BIC	73.5691	117.429	83.837
